# Supplementary material for: High genomic plasticity and unique features of Xanthomonas translucens pv. graminis revealed through comparative analysis of complete genome sequences
Source: BMC Genomics. 2023 Dec 5;24:741. doi: 10.1186/s12864-023-09855-8 (PMC10699075; doi:10.1186/s12864-023-09855-8)
Supplement: Supplementary file 2 — Supplementary Material 2 [file 12864_2023_9855_MOESM2_ESM.xlsx]

## Sheet: Feuil1
LMG726	NCPPB3709	Xtg2	Xtg9	Xtg29	COG_category	SignalP Prediction	SecP score	eggNOG_OGs	seed_ortholog	evalue	score	max_annot_lvl	Description	Preferred_name	GOs	EC	KEGG_ko	KEGG_Pathway	KEGG_Module	KEGG_Reaction	KEGG_rclass	BRITE	KEGG_TC	CAZy	BiGG_Reaction	PFAMs	SP(Sec/SPI)	TAT(Tat/SPI)	LIPO(Sec/SPII)	OTHER	CS Position
LMG726_00593	NCPPB3709_00314	Xtg2_03595	Xtg9_04021	Xtg29_00592	-	SP(Sec/SPI)		2A77W@1|root,30W46@2|Bacteria,1Q4YG@1224|Proteobacteria,2VBD0@28211|Alphaproteobacteria,2K24Z@204457|Sphingomonadales	1549858.MC45_02690	3.64e-136	400	204457|Sphingomonadales	-	-	-	-	-	-	-	-	-	-	-	-	-	-	0.993457	0.004656	0.000879	0.001008	CS pos: 36-37. AHA-AN. Pr: 0.9873
LMG726_00078	NCPPB3709_00081	Xtg2_00070	Xtg9_00081	Xtg29_00078	E	OTHER		COG0346@1|root,COG0346@2|Bacteria,1N08M@1224|Proteobacteria,434NI@68525|delta/epsilon subdivisions,2WYZV@28221|Deltaproteobacteria,2Z10X@29|Myxococcales	1254432.SCE1572_01305	3.52e-28	103	28221|Deltaproteobacteria	COG0346 Lactoylglutathione lyase and related lyases	-	-	-	-	-	-	-	-	-	-	-	-	Glyoxalase	0.01971	0.004616	0.009307	0.966367
LMG726_00090	NCPPB3709_00092	Xtg2_00082	Xtg9_00092	Xtg29_00090	MU	OTHER		COG1538@1|root,COG1538@2|Bacteria,1NEZC@1224|Proteobacteria,1RPC5@1236|Gammaproteobacteria,1X4GV@135614|Xanthomonadales	454957.IA64_00390	8.84e-120	355	135614|Xanthomonadales	Outer membrane efflux protein	czcC	-	-	ko:K15725	-	-	-	-	ko00000,ko02000	1.B.17.2.2	-	-	OEP	0.059219	0.005159	0.003292	0.93233
LMG726_00104	NCPPB3709_04207	Xtg2_00096	Xtg9_00106	Xtg29_00104	H	OTHER		COG2091@1|root,COG2091@2|Bacteria,1MZHC@1224|Proteobacteria,1S466@1236|Gammaproteobacteria,1X71D@135614|Xanthomonadales	1205753.A989_04853	8.42e-142	400	135614|Xanthomonadales	Belongs to the P-Pant transferase superfamily	hetI	-	-	ko:K06133	ko00770,map00770	-	R01625	RC00002	ko00000,ko00001,ko01000	-	-	-	ACPS	0.00854	0.038351	0.001809	0.9513
LMG726_00756	NCPPB3709_03852	Xtg2_00411	Xtg9_00878	Xtg29_03738	-	LIPO(Sec/SPII)	0.935699	2CHIS@1|root,2ZS6I@2|Bacteria,1P4KX@1224|Proteobacteria,1SZYF@1236|Gammaproteobacteria,1XAJR@135614|Xanthomonadales	1205753.A989_00420	6.76e-165	466	135614|Xanthomonadales	-	-	-	-	-	-	-	-	-	-	-	-	-	-	0.005519	0.000208	0.99412	0.000152	CS pos: 18-19. LGG-CT. Pr: 0.9948
LMG726_02175	NCPPB3709_01808	Xtg2_01844	Xtg9_02191	Xtg29_02415	-	SP(Sec/SPI)		2ANZY@1|root,31NZ9@2|Bacteria,1QBDJ@1224|Proteobacteria,1T6YM@1236|Gammaproteobacteria,1X8F3@135614|Xanthomonadales	1205753.A989_09246	2.55e-88	261	135614|Xanthomonadales	-	-	-	-	-	-	-	-	-	-	-	-	-	-	0.971423	0.004309	0.02139	0.002879
LMG726_00249	NCPPB3709_03694	Xtg2_00302	Xtg9_00497	Xtg29_00245	E	OTHER		COG0346@1|root,COG0346@2|Bacteria,1RH3J@1224|Proteobacteria,2U9J3@28211|Alphaproteobacteria,4BEV4@82115|Rhizobiaceae	491916.RHECIAT_CH0000383	3.82e-56	177	28211|Alphaproteobacteria	Glyoxalase/Bleomycin resistance protein/Dioxygenase superfamily	-	-	-	-	-	-	-	-	-	-	-	-	Glyoxalase	0.010027	0.04611	0.008274	0.935588
LMG726_03126	NCPPB3709_02820	Xtg2_01446	Xtg9_03216	Xtg29_01389	-	TAT(Tat/SPI)	0.961137	2EMWI@1|root,33FIT@2|Bacteria,1NI6A@1224|Proteobacteria,1T6R4@1236|Gammaproteobacteria,1X7YR@135614|Xanthomonadales	522373.Smlt2003	4.93e-13	77.4	135614|Xanthomonadales	-	-	-	-	-	-	-	-	-	-	-	-	-	-	0.043389	0.656489	0.004154	0.295968
LMG726_00278	NCPPB3709_04061	Xtg2_00272	Xtg9_00420	Xtg29_00216	-	OTHER		29124@1|root,2ZNPP@2|Bacteria,1PA77@1224|Proteobacteria	1205753.A989_09773	2.76e-80	246	1224|Proteobacteria	-	xopR	-	-	-	-	-	-	-	-	-	-	-	-	0.052729	0.008423	0.002665	0.936184
LMG726_00290	NCPPB3709_04049	Xtg2_00260	Xtg9_00434	Xtg29_00203	-	OTHER		2DMWE@1|root,32UHT@2|Bacteria,1QCRQ@1224|Proteobacteria,1T8I3@1236|Gammaproteobacteria,1XAS0@135614|Xanthomonadales	1429851.X548_18950	3.72e-11	63.9	135614|Xanthomonadales	-	-	-	-	-	-	-	-	-	-	-	-	-	-	0.003432	0.000518	0.004726	0.991324
LMG726_00300	NCPPB3709_04388	Xtg2_00250	Xtg9_00445	Xtg29_00193	G	OTHER		COG3459@1|root,COG3459@2|Bacteria,1MVNX@1224|Proteobacteria,1RMW9@1236|Gammaproteobacteria,1X556@135614|Xanthomonadales	380358.XALC_0083	0	1363	135614|Xanthomonadales	ndvb protein	ndvB	GO:0000272,GO:0003674,GO:0003824,GO:0005975,GO:0005976,GO:0006073,GO:0008150,GO:0008152,GO:0009056,GO:0009057,GO:0009251,GO:0009987,GO:0016052,GO:0016740,GO:0016757,GO:0016758,GO:0030243,GO:0030245,GO:0043170,GO:0044042,GO:0044237,GO:0044238,GO:0044247,GO:0044248,GO:0044260,GO:0044262,GO:0044264,GO:0044275,GO:0051273,GO:0051275,GO:0071704,GO:1901575	2.4.1.321	ko:K18786	-	-	R10832	RC00397	ko00000,ko01000	-	-	-	Glyco_hydro_36,Glyco_transf_36	0.017003	0.002516	0.004856	0.975625
LMG726_00340	NCPPB3709_04348	Xtg2_00210	Xtg9_00484	Xtg29_00153	S	OTHER		COG1273@1|root,COG1273@2|Bacteria,1MWCU@1224|Proteobacteria,1RYQ0@1236|Gammaproteobacteria,1X70Z@135614|Xanthomonadales	1205753.A989_14269	5.38e-91	270	135614|Xanthomonadales	Protein of unknown function (DUF3426)	-	-	-	-	-	-	-	-	-	-	-	-	DUF3426,zinc_ribbon_4	0.016286	0.13111	0.007416	0.845189
LMG726_00342	NCPPB3709_04346	Xtg2_00208	Xtg9_00486	Xtg29_00151	K	OTHER		COG1396@1|root,COG1396@2|Bacteria,1QU0W@1224|Proteobacteria,1T7C1@1236|Gammaproteobacteria,1X936@135614|Xanthomonadales	1205753.A989_13074	6.02e-78	232	135614|Xanthomonadales	transcriptional regulator	-	-	-	-	-	-	-	-	-	-	-	-	HTH_3	0.016483	0.060189	0.001473	0.921855
LMG726_00380	NCPPB3709_00259	Xtg2_03798	Xtg9_04222	Xtg29_00381	T	OTHER		COG2200@1|root,COG2202@1|root,COG2200@2|Bacteria,COG2202@2|Bacteria,1NWNJ@1224|Proteobacteria,1T2J6@1236|Gammaproteobacteria,1X540@135614|Xanthomonadales	1205753.A989_01390	0	1753	135614|Xanthomonadales	Putative diguanylate phosphodiesterase	-	-	-	-	-	-	-	-	-	-	-	-	EAL,GGDEF,PAS,PAS_3,PAS_8	0.012974	0.003477	0.142778	0.840772
LMG726_00382	NCPPB3709_00261	Xtg2_03796	Xtg9_04220	Xtg29_00383	T	OTHER		COG2199@1|root,COG3706@2|Bacteria,1MXEP@1224|Proteobacteria	1205753.A989_01380	1.1e-204	575	1224|Proteobacteria	ggdef domain	-	-	-	-	-	-	-	-	-	-	-	-	GGDEF	0.038177	0.002868	0.005989	0.952965
LMG726_00383	NCPPB3709_00262	Xtg2_03795	Xtg9_04219	Xtg29_00384	HJ	OTHER		COG0189@1|root,COG0189@2|Bacteria,1RACB@1224|Proteobacteria,1S30U@1236|Gammaproteobacteria	1205753.A989_01375	4.23e-248	683	1236|Gammaproteobacteria	ligase activity	-	-	-	-	-	-	-	-	-	-	-	-	Acetyltransf_6	0.023686	0.026531	0.002585	0.947199
LMG726_00385	NCPPB3709_00264	Xtg2_03793	Xtg9_04217	Xtg29_00386	S	OTHER		COG0491@1|root,COG0491@2|Bacteria,1QPNG@1224|Proteobacteria,1RSBT@1236|Gammaproteobacteria	1205753.A989_01360	1.7e-80	244	1236|Gammaproteobacteria	Metallo-Beta-Lactamase	gumP	-	-	-	-	-	-	-	-	-	-	-	Lactamase_B	0.083638	0.003737	0.009934	0.902691
LMG726_00405	NCPPB3709_00284	Xtg2_03773	Xtg9_04197	Xtg29_00406	C	OTHER		COG1322@1|root,COG1322@2|Bacteria,1MWHV@1224|Proteobacteria,1RYXW@1236|Gammaproteobacteria,1X2ZM@135614|Xanthomonadales	454957.IA64_17055	1.56e-36	137	135614|Xanthomonadales	RmuC family	rmuC	-	-	ko:K09760	-	-	-	-	ko00000	-	-	-	RmuC	0.005966	0.00135	0.000692	0.991992
LMG726_00406	NCPPB3709_00285	Xtg2_03772	Xtg9_04196	Xtg29_00407	O	OTHER		COG0386@1|root,COG0386@2|Bacteria,1RD1R@1224|Proteobacteria,1S425@1236|Gammaproteobacteria,1X65U@135614|Xanthomonadales	1205753.A989_02670	2.76e-26	100	135614|Xanthomonadales	Belongs to the glutathione peroxidase family	btuE	-	1.11.1.9	ko:K00432	ko00480,ko00590,ko04918,map00480,map00590,map04918	-	R00274,R07034,R07035	RC00011,RC00982	ko00000,ko00001,ko01000	-	-	-	GSHPx	0.074295	0.005578	0.016947	0.903181
LMG726_00407	NCPPB3709_00286	Xtg2_03771	Xtg9_04195	Xtg29_00408	O	OTHER		COG0386@1|root,COG0386@2|Bacteria,1RD1R@1224|Proteobacteria,1S425@1236|Gammaproteobacteria,1X65U@135614|Xanthomonadales	1205753.A989_02670	4.35e-81	242	135614|Xanthomonadales	Belongs to the glutathione peroxidase family	btuE	-	1.11.1.9	ko:K00432	ko00480,ko00590,ko04918,map00480,map00590,map04918	-	R00274,R07034,R07035	RC00011,RC00982	ko00000,ko00001,ko01000	-	-	-	GSHPx	0.010337	0.003042	0.001304	0.985317
LMG726_03202	NCPPB3709_02894	Xtg2_01370	Xtg9_03292	Xtg29_01292	-	SP(Sec/SPI)	0.913013	2E2VJ@1|root,32XX7@2|Bacteria,1NR3P@1224|Proteobacteria,2W29E@28216|Betaproteobacteria	397945.Aave_0189	1.76e-164	466	28216|Betaproteobacteria	-	-	-	-	-	-	-	-	-	-	-	-	-	-	0.924635	0.063678	0.008003	0.003683
LMG726_03384	NCPPB3709_00786	Xtg2_01191	Xtg9_03474	Xtg29_01112	-	LIPO(Sec/SPII)	0.516728	2AP7Y@1|root,31E9T@2|Bacteria,1QBJG@1224|Proteobacteria,1T753@1236|Gammaproteobacteria,1X8SR@135614|Xanthomonadales	380358.XALC_2315	5.91e-80	243	135614|Xanthomonadales	-	-	-	-	-	-	-	-	-	-	-	-	-	-	0.002223	0.000152	0.99723	0.000395
LMG726_00521	NCPPB3709_03661	Xtg2_03663	Xtg9_04091	Xtg29_00519	S	OTHER	0.815295	COG3545@1|root,COG3545@2|Bacteria,1RDB7@1224|Proteobacteria,2U607@28211|Alphaproteobacteria,43KMD@69277|Phyllobacteriaceae	1231190.NA8A_10703	2.39e-60	192	28211|Alphaproteobacteria	Serine hydrolase	-	-	-	ko:K07002	-	-	-	-	ko00000	-	-	-	Ser_hydrolase	0.010125	0.000807	0.001469	0.987598
LMG726_03583	NCPPB3709_03333	Xtg2_00991	Xtg9_03672	Xtg29_00909	-	SP(Sec/SPI)	0.907379	2AQYN@1|root,32E70@2|Bacteria,1QDGN@1224|Proteobacteria,1T9GP@1236|Gammaproteobacteria,1X8BB@135614|Xanthomonadales	1205753.A989_00760	1.1e-100	297	135614|Xanthomonadales	-	-	-	-	-	-	-	-	-	-	-	-	-	DUF4124	0.971076	0.001065	0.026579	0.00128
LMG726_03899	NCPPB3709_00414	Xtg2_03932	Xtg9_00718	Xtg29_03900	-	LIPO(Sec/SPII)		2DNWF@1|root,32ZII@2|Bacteria,1N9W1@1224|Proteobacteria,2UE3K@28211|Alphaproteobacteria,3K093@41294|Bradyrhizobiaceae	323098.Nwi_2034	1.34e-26	104	28211|Alphaproteobacteria	-	-	-	-	-	-	-	-	-	-	-	-	-	-	0.002724	0.000167	0.996849	0.00026
LMG726_00595	NCPPB3709_00316	Xtg2_03593	Xtg9_04019	Xtg29_00594	GK	OTHER		COG1940@1|root,COG1940@2|Bacteria,1R672@1224|Proteobacteria,2VGK4@28211|Alphaproteobacteria,2KE4H@204457|Sphingomonadales	1090318.ATTI01000001_gene426	9.05e-121	360	204457|Sphingomonadales	ROK family	-	-	-	-	-	-	-	-	-	-	-	-	MarR_2,ROK	0.013686	0.069854	0.002175	0.914285
LMG726_00655	NCPPB3709_00472	Xtg2_03873	Xtg9_00777	Xtg29_03839	O	OTHER	0.804958	COG0625@1|root,COG0625@2|Bacteria,1RA4M@1224|Proteobacteria,1RYD2@1236|Gammaproteobacteria	1205753.A989_02680	8.23e-53	174	1236|Gammaproteobacteria	Glutathione S-Transferase	yliJ	-	2.5.1.18	ko:K00799	ko00480,ko00980,ko00982,ko00983,ko01524,ko05200,ko05204,ko05225,ko05418,map00480,map00980,map00982,map00983,map01524,map05200,map05204,map05225,map05418	-	R03522,R07002,R07003,R07004,R07023,R07024,R07025,R07026,R07069,R07070,R07083,R07084,R07091,R07092,R07093,R07094,R07100,R07113,R07116,R08280,R09409,R11905	RC00004,RC00069,RC00840,RC00948,RC01704,RC01705,RC01706,RC01758,RC01759,RC01765,RC01767,RC01769,RC02243,RC02527,RC02939,RC02940,RC02942,RC02943,RC02944	ko00000,ko00001,ko01000,ko02000	1.A.12.2.2,1.A.12.3.2	-	-	GST_C,GST_C_2,GST_C_3,GST_N,GST_N_3	0.027115	0.022096	0.002344	0.948445
LMG726_00745	NCPPB3709_03862	Xtg2_00400	Xtg9_00868	Xtg29_03749	-	OTHER		29GYT@1|root,303WG@2|Bacteria,1RET9@1224|Proteobacteria,1S7TA@1236|Gammaproteobacteria,1X76C@135614|Xanthomonadales	1205753.A989_00380	1.75e-93	275	135614|Xanthomonadales	-	-	-	-	-	-	-	-	-	-	-	-	-	-	0.18574	0.273505	0.025707	0.515049
LMG726_04015	NCPPB3709_03977	Xtg2_04041	Xtg9_00600	Xtg29_04017	-	SP(Sec/SPI)		2DP61@1|root,330P6@2|Bacteria,1NENX@1224|Proteobacteria,1SD0X@1236|Gammaproteobacteria,1XANR@135614|Xanthomonadales	454957.IA64_02640	7.89e-109	332	135614|Xanthomonadales	-	-	-	-	-	-	-	-	-	-	-	-	-	-	0.992117	0.001159	0.006362	0.000362
LMG726_00110	NCPPB3709_04201	Xtg2_00102	Xtg9_00112	Xtg29_00110	C	LIPO(Sec/SPII)	0.870175	COG0584@1|root,COG0584@2|Bacteria,1NFPX@1224|Proteobacteria,1SHFX@1236|Gammaproteobacteria,1X9XF@135614|Xanthomonadales	380358.XALC_0096	1.18e-177	504	135614|Xanthomonadales	Glycerophosphoryl diester phosphodiesterase family	-	-	-	-	-	-	-	-	-	-	-	-	GDPD	0.414535	0.011343	0.568055	0.006067	CS pos: 33-34. MAS-CG. Pr: 0.5700
LMG726_00822	NCPPB3709_00497	Xtg2_00477	Xtg9_03864	Xtg29_03672	C	LIPO(Sec/SPII)	0.870089	COG2010@1|root,COG2010@2|Bacteria,1RIKF@1224|Proteobacteria,1TA61@1236|Gammaproteobacteria,1X8JA@135614|Xanthomonadales	366649.XFF4834R_chr06590	7.03e-72	224	135614|Xanthomonadales	Cytochrome C oxidase, cbb3-type, subunit III	-	-	-	-	-	-	-	-	-	-	-	-	Cytochrome_CBB3	0.013115	0.001384	0.984346	0.001155	CS pos: 28-29. LAA-CG. Pr: 0.9839
LMG726_00857	NCPPB3709_00530	Xtg2_00514	Xtg9_03831	Xtg29_03636	M	OTHER	0.912386	COG3209@1|root,COG3209@2|Bacteria,1MVV1@1224|Proteobacteria,1RP75@1236|Gammaproteobacteria,1X54E@135614|Xanthomonadales	316273.XCV1353	1.56e-60	215	135614|Xanthomonadales	rhs family	-	-	-	-	-	-	-	-	-	-	-	-	RHS_repeat	0.048243	0.051728	0.007543	0.892485
LMG726_00943	NCPPB3709_00616	Xtg2_00532	Xtg9_03744	Xtg29_03550	V	OTHER		COG2274@1|root,COG2274@2|Bacteria,1R2T0@1224|Proteobacteria,1SBE1@1236|Gammaproteobacteria,1X5EZ@135614|Xanthomonadales	1131451.O1K_06227	0	1259	135614|Xanthomonadales	ABC transporter transmembrane region	hlyB	-	-	ko:K11004	ko02010,ko03070,ko05133,map02010,map03070,map05133	M00325,M00575	-	-	ko00000,ko00001,ko00002,ko02000,ko02044	3.A.1.109.1,3.A.1.109.2	-	-	ABC_membrane,ABC_tran,Peptidase_C39	0.027114	0.010902	0.001852	0.960132
LMG726_00974	NCPPB3709_00646	Xtg2_00637	Xtg9_01059	Xtg29_03519	K	OTHER		COG1396@1|root,COG1396@2|Bacteria,1QV8N@1224|Proteobacteria,1T2HA@1236|Gammaproteobacteria	1205753.A989_00110	3.03e-48	157	1236|Gammaproteobacteria	Helix-turn-helix	-	-	-	-	-	-	-	-	-	-	-	-	HTH_3	0.014558	0.011204	0.003363	0.970875
LMG726_01016	NCPPB3709_00688	Xtg2_00682	Xtg9_01103	Xtg29_03477	F	OTHER		COG0563@1|root,COG0563@2|Bacteria,1MXCZ@1224|Proteobacteria,1RMT6@1236|Gammaproteobacteria,1X668@135614|Xanthomonadales	1205753.A989_05462	3.36e-44	147	135614|Xanthomonadales	Catalyzes the reversible transfer of the terminal phosphate group between ATP and AMP. Plays an important role in cellular energy homeostasis and in adenine nucleotide metabolism	adk	-	2.7.4.3	ko:K00939	ko00230,ko00730,ko01100,ko01110,ko01130,map00230,map00730,map01100,map01110,map01130	M00049	R00127,R01547,R11319	RC00002	ko00000,ko00001,ko00002,ko01000,ko04147	-	-	-	ADK	0.017769	0.002069	0.002565	0.977597
LMG726_03628	NCPPB3709_03378	Xtg2_00945	Xtg9_03719	Xtg29_00864	D	SP(Sec/SPI)	0.756443	COG5455@1|root,COG5455@2|Bacteria	1205753.A989_02370	2.28e-89	264	2|Bacteria	response to cobalt ion	-	-	-	-	-	-	-	-	-	-	-	-	RcnB	0.973311	0.025069	0.001077	0.000543
LMG726_01116	NCPPB3709_03123	Xtg2_00784	Xtg9_01205	Xtg29_03375	C	OTHER		COG0584@1|root,COG0584@2|Bacteria,1MU8H@1224|Proteobacteria,1RQWX@1236|Gammaproteobacteria,1X6JU@135614|Xanthomonadales	1205753.A989_13404	2.94e-66	209	135614|Xanthomonadales	Glycerophosphoryl diester phosphodiesterase family	-	-	3.1.4.46	ko:K01126	ko00564,map00564	-	R01030,R01470	RC00017,RC00425	ko00000,ko00001,ko01000	-	-	-	DUF4996,GDPD	0.007148	0.009391	0.001263	0.982199
LMG726_01145	NCPPB3709_03095	Xtg2_03453	Xtg9_01233	Xtg29_03347	-	OTHER		2B5EP@1|root,31Y97@2|Bacteria,1QD41@1224|Proteobacteria,1T8ZF@1236|Gammaproteobacteria,1XBFS@135614|Xanthomonadales	863365.XHC_1056	2.27e-57	185	135614|Xanthomonadales	-	-	-	-	-	-	-	-	-	-	-	-	-	-	0.000284	0.000111	0.002867	0.996739
LMG726_01240	NCPPB3709_00889	Xtg2_03325	Xtg9_01357	Xtg29_03261	M	OTHER		COG0463@1|root,COG0463@2|Bacteria,1MXC1@1224|Proteobacteria,1T27A@1236|Gammaproteobacteria	1205753.A989_08659	2.01e-50	163	1236|Gammaproteobacteria	glycosyl transferase family 2	-	-	-	-	-	-	-	-	-	-	-	-	Glycos_transf_2	0.02479	0.000495	0.101989	0.872726
LMG726_01312	NCPPB3709_00959	Xtg2_03261	Xtg9_01427	Xtg29_03189	S	OTHER		COG3668@1|root,COG4848@1|root,COG3668@2|Bacteria,COG4848@2|Bacteria,1NE0R@1224|Proteobacteria	1205753.A989_05918	4.19e-266	735	1224|Proteobacteria	Belongs to the UPF0354 family	-	-	-	-	-	-	-	-	-	-	-	-	DUF1444	0.003091	0.001575	0.001531	0.993803
LMG726_01661	NCPPB3709_01294	Xtg2_02902	Xtg9_01772	Xtg29_02843	G	LIPO(Sec/SPII)	0.625763	COG1501@1|root,COG1501@2|Bacteria,1NRFR@1224|Proteobacteria,1SSXA@1236|Gammaproteobacteria,1X5IF@135614|Xanthomonadales	380358.XALC_1947	0	922	135614|Xanthomonadales	Alpha galactosidase A	-	-	3.2.1.22	ko:K07407	ko00052,ko00561,ko00600,ko00603,map00052,map00561,map00600,map00603	-	R01101,R01103,R01104,R01194,R01329,R02926,R03634,R04019,R04470,R05549,R05961,R06091	RC00049,RC00059,RC00451	ko00000,ko00001,ko01000	-	-	-	Melibiase_2,Melibiase_2_C	0.066102	0.226104	0.704315	0.003479
LMG726_03693	NCPPB3709_03440	Xtg2_00882	Xtg9_00988	Xtg29_00800	G	SP(Sec/SPI)	0.95371	COG3866@1|root,COG3866@2|Bacteria,1R9Q3@1224|Proteobacteria,1S3TY@1236|Gammaproteobacteria,1XAKC@135614|Xanthomonadales	316273.XCV3687	1.64e-70	224	135614|Xanthomonadales	Pectate lyase	-	-	4.2.2.2	ko:K01728	ko00040,ko02024,map00040,map02024	-	R02361,R06240	RC00049,RC00705	ko00000,ko00001,ko01000	-	-	-	Pec_lyase_C	0.968835	0.01172	0.00979	0.009655
LMG726_01319	NCPPB3709_00966	Xtg2_03268	Xtg9_01434	Xtg29_03182	S	OTHER		COG4694@1|root,COG4694@2|Bacteria,1QWHA@1224|Proteobacteria,2TXW8@28211|Alphaproteobacteria	1224746.B932_1734	8.68e-191	539	28211|Alphaproteobacteria	AAA domain	-	-	-	-	-	-	-	-	-	-	-	-	-	0.026132	0.004335	0.003812	0.965722
LMG726_01476	NCPPB3709_01119	Xtg2_03090	Xtg9_01587	Xtg29_03031	J	OTHER		COG0130@1|root,COG0130@2|Bacteria,1MV0N@1224|Proteobacteria,1RMKP@1236|Gammaproteobacteria,1X37T@135614|Xanthomonadales	1205753.A989_05572	3.72e-164	463	135614|Xanthomonadales	Responsible for synthesis of pseudouridine from uracil- 55 in the psi GC loop of transfer RNAs	truB	GO:0001522,GO:0003674,GO:0003824,GO:0006139,GO:0006396,GO:0006399,GO:0006400,GO:0006725,GO:0006807,GO:0008033,GO:0008150,GO:0008152,GO:0009451,GO:0009982,GO:0009987,GO:0010467,GO:0016070,GO:0016071,GO:0016556,GO:0016853,GO:0016866,GO:0034470,GO:0034641,GO:0034660,GO:0043170,GO:0043412,GO:0044237,GO:0044238,GO:0046483,GO:0071704,GO:0090304,GO:1901360,GO:1990481	5.4.99.25	ko:K03177	-	-	-	-	ko00000,ko01000,ko03016	-	-	-	TruB-C_2,TruB_C,TruB_C_2,TruB_N	0.228094	0.016822	0.005689	0.749395
LMG726_03906	NCPPB3709_00407	Xtg2_03939	Xtg9_00711	Xtg29_03907	I	SP(Sec/SPI)		COG0657@1|root,COG0657@2|Bacteria,1R79Q@1224|Proteobacteria,2U6W0@28211|Alphaproteobacteria	1120919.AUBI01000022_gene2537	1.48e-111	331	28211|Alphaproteobacteria	Esterase	-	-	-	-	-	-	-	-	-	-	-	-	Abhydrolase_3,DLH	0.893333	0.095645	0.00627	0.004752
LMG726_01636	NCPPB3709_01272	Xtg2_02927	Xtg9_01749	Xtg29_02869	-	OTHER	0.892675	28KXS@1|root,2ZADM@2|Bacteria,1R4J4@1224|Proteobacteria,1SJR8@1236|Gammaproteobacteria	383407.XOC_1372	0	1368	1224|Proteobacteria	-	-	-	-	-	-	-	-	-	-	-	-	-	-	0.047284	0.094526	0.012931	0.845259
LMG726_01642	NCPPB3709_01278	Xtg2_02921	Xtg9_01755	Xtg29_02862	S	OTHER	0.925912	COG3501@1|root,COG4253@1|root,COG3501@2|Bacteria,COG4253@2|Bacteria,1MU7Q@1224|Proteobacteria,1SBED@1236|Gammaproteobacteria,1X9K5@135614|Xanthomonadales	1205753.A989_14537	0	1669	135614|Xanthomonadales	Uncharacterized protein conserved in bacteria (DUF2345)	-	-	-	-	-	-	-	-	-	-	-	-	DUF2345,Phage_GPD,T6SS_Vgr	0.104894	0.007078	0.038398	0.849631
LMG726_01655	NCPPB3709_01286	Xtg2_02908	Xtg9_01766	Xtg29_02849	P	OTHER	0.949358	COG1629@1|root,COG4771@2|Bacteria,1MW4X@1224|Proteobacteria,1RPVY@1236|Gammaproteobacteria,1X5QY@135614|Xanthomonadales	380358.XALC_1949	0	1256	135614|Xanthomonadales	Outer membrane receptor	-	-	-	-	-	-	-	-	-	-	-	-	CarboxypepD_reg	0.059025	0.00747	0.006134	0.92737
LMG726_03303	NCPPB3709_00867	Xtg2_01272	Xtg9_03390	Xtg29_01193	IN	SP(Sec/SPI)	0.944388	COG3240@1|root,COG5571@1|root,COG3240@2|Bacteria,COG5571@2|Bacteria,1MWDI@1224|Proteobacteria,1S2RQ@1236|Gammaproteobacteria,1X3QI@135614|Xanthomonadales	1205753.A989_03285	2.21e-169	488	135614|Xanthomonadales	esterase	estA	-	-	ko:K12686	-	-	-	-	ko00000,ko02000,ko02044	1.B.12.8	-	-	Autotransporter,Lipase_GDSL	0.715429	0.001517	0.070356	0.212697
LMG726_01031	NCPPB3709_00704	Xtg2_00698	Xtg9_01119	Xtg29_03461	J	SP(Sec/SPI)		COG0251@1|root,COG0251@2|Bacteria,1RD3E@1224|Proteobacteria,1S6NI@1236|Gammaproteobacteria,1X6JQ@135614|Xanthomonadales	1205753.A989_05517	8.64e-100	291	135614|Xanthomonadales	translation initiation inhibitor, yjgF family	tdcF	-	-	-	-	-	-	-	-	-	-	-	Ribonuc_L-PSP	0.981716	0.002767	0.012381	0.003136	CS pos: 24-25. AGA-AE. Pr: 0.7454
LMG726_01746	NCPPB3709_02481	Xtg2_02816	Xtg9_01853	Xtg29_02756	C	OTHER		COG1294@1|root,COG1294@2|Bacteria,1MURP@1224|Proteobacteria,1RP7F@1236|Gammaproteobacteria,1X477@135614|Xanthomonadales	1205753.A989_12405	2.07e-262	720	135614|Xanthomonadales	oxidase, subunit	cydB	-	1.10.3.14	ko:K00426	ko00190,ko01100,ko02020,map00190,map01100,map02020	M00153	R11325	RC00061	ko00000,ko00001,ko00002,ko01000	3.D.4.3	-	-	Cyt_bd_oxida_II	0.002699	0.000202	0.00155	0.995549
LMG726_01838	NCPPB3709_01563	Xtg2_01595	Xtg9_01944	Xtg29_02664	-	OTHER	0.9379	2DYXG@1|root,32V66@2|Bacteria,1N65N@1224|Proteobacteria,1SAZ6@1236|Gammaproteobacteria	340.xcc-b100_3058	5.06e-46	157	1236|Gammaproteobacteria	-	-	-	-	-	-	-	-	-	-	-	-	-	-	0.014494	0.034023	0.004468	0.947015
LMG726_01920	NCPPB3709_02146	Xtg2_02105	Xtg9_02453	Xtg29_02163	S	OTHER		COG5611@1|root,COG5611@2|Bacteria,1RIZW@1224|Proteobacteria,2VS43@28216|Betaproteobacteria,4AF0A@80864|Comamonadaceae	1121116.KB894794_gene1266	1.73e-79	237	28216|Betaproteobacteria	PIN domain	-	-	-	-	-	-	-	-	-	-	-	-	PIN	0.00702	0.000412	0.000704	0.991864
LMG726_01921	NCPPB3709_02145	Xtg2_02104	Xtg9_02452	Xtg29_02164	K	OTHER		COG2002@1|root,COG2002@2|Bacteria,1N3C8@1224|Proteobacteria	1131451.O1K_04466	2.05e-51	162	1224|Proteobacteria	toxin-antitoxin pair type II binding	-	-	-	-	-	-	-	-	-	-	-	-	-	0.00517	0.005365	0.000931	0.988535
LMG726_01938	NCPPB3709_02128	Xtg2_02087	Xtg9_02436	Xtg29_02180	Q	OTHER		COG1028@1|root,COG3320@1|root,COG1028@2|Bacteria,COG3320@2|Bacteria,1QSHC@1224|Proteobacteria,1RQP8@1236|Gammaproteobacteria,1X3FH@135614|Xanthomonadales	1205753.A989_07632	3.64e-167	484	135614|Xanthomonadales	Male sterility protein	-	-	-	-	-	-	-	-	-	-	-	-	NAD_binding_4,adh_short	0.004352	0.001619	0.000872	0.993157
LMG726_02038	NCPPB3709_02028	Xtg2_01981	Xtg9_02309	Xtg29_02280	V	OTHER		COG0841@1|root,COG0841@2|Bacteria	1286631.X805_40540	3.41e-13	64.3	2|Bacteria	transmembrane transporter activity	-	-	-	-	-	-	-	-	-	-	-	-	ACR_tran	0.038027	0.008386	0.013439	0.940147
LMG726_02054	NCPPB3709_02015	Xtg2_01965	Xtg9_02322	Xtg29_02293	K	OTHER		COG1396@1|root,COG2856@1|root,COG1396@2|Bacteria,COG2856@2|Bacteria,1NEHF@1224|Proteobacteria,1RMJ3@1236|Gammaproteobacteria	579405.Dd703_3835	8.49e-83	261	1236|Gammaproteobacteria	helix-turn-helix domain protein	-	-	-	-	-	-	-	-	-	-	-	-	HTH_3,HTH_31,Peptidase_M78	0.008165	0.00367	0.001209	0.986956
LMG726_02059	NCPPB3709_02010	Xtg2_01960	Xtg9_02327	Xtg29_02298	S	OTHER		COG2733@1|root,COG2733@2|Bacteria,1N1VJ@1224|Proteobacteria,1S5IJ@1236|Gammaproteobacteria	1205753.A989_04481	0	2310	1236|Gammaproteobacteria	Type III effector protein	xopAD	-	-	-	-	-	-	-	-	-	-	-	-	0.029268	0.002559	0.001047	0.967126
LMG726_02097	NCPPB3709_01978	Xtg2_01928	Xtg9_02268	Xtg29_02336	U	OTHER		COG3114@1|root,COG3114@2|Bacteria,1NGBM@1224|Proteobacteria,1SGGH@1236|Gammaproteobacteria,1X8T1@135614|Xanthomonadales	1205753.A989_04326	3.73e-29	105	135614|Xanthomonadales	Required for the export of heme to the periplasm for the biogenesis of c-type cytochromes	-	-	-	ko:K02196	ko02010,map02010	-	-	-	ko00000,ko00001,ko02000	3.A.1.107	-	-	CcmD	0.002141	0.003278	0.002215	0.992366
LMG726_02131	NCPPB3709_01854	Xtg2_01889	Xtg9_02235	Xtg29_02370	NT	OTHER		COG0840@1|root,COG0840@2|Bacteria,1MU9B@1224|Proteobacteria,1RMH0@1236|Gammaproteobacteria,1X3KX@135614|Xanthomonadales	1205753.A989_06518	0	1180	135614|Xanthomonadales	chemotaxis protein	-	-	-	ko:K03406,ko:K05874	ko02020,ko02030,map02020,map02030	-	-	-	ko00000,ko00001,ko02035	-	-	-	HAMP,MCPsignal	0.024411	0.005024	0.023459	0.947106
LMG726_02149	NCPPB3709_01834	Xtg2_01871	Xtg9_02217	Xtg29_02388	-	OTHER		2EUIT@1|root,33N0U@2|Bacteria,1NMNE@1224|Proteobacteria,1TATK@1236|Gammaproteobacteria,1X7SQ@135614|Xanthomonadales	743721.Psesu_1698	8.48e-24	94	135614|Xanthomonadales	-	-	-	-	-	-	-	-	-	-	-	-	-	DUF4440	0.008244	0.0626	0.001308	0.927848
LMG726_02172	NCPPB3709_01811	Xtg2_01847	Xtg9_02194	Xtg29_02412	-	OTHER		2AP1V@1|root,31E35@2|Bacteria,1QBCQ@1224|Proteobacteria,1T6XJ@1236|Gammaproteobacteria,1X8D3@135614|Xanthomonadales	863365.XHC_1873	1.65e-22	92.4	135614|Xanthomonadales	-	-	-	-	-	-	-	-	-	-	-	-	-	-	0.002343	0.003361	0.000362	0.993935
LMG726_02896	NCPPB3709_02579	Xtg2_02643	Xtg9_02989	Xtg29_01620	K	TAT(Tat/SPI)		COG0583@1|root,COG0583@2|Bacteria,1MWVB@1224|Proteobacteria,2VIY0@28216|Betaproteobacteria,1KNNU@119065|unclassified Burkholderiales	75379.Tint_2042	8.45e-139	400	28216|Betaproteobacteria	transcriptional regulator	-	-	-	-	-	-	-	-	-	-	-	-	HTH_1,LysR_substrate	0.024739	0.585672	0.00256	0.387029
LMG726_02200	NCPPB3709_01783	Xtg2_01823	Xtg9_02170	Xtg29_02439	H	OTHER		COG2240@1|root,COG2240@2|Bacteria,1MVC9@1224|Proteobacteria,1S3NK@1236|Gammaproteobacteria,1X4IX@135614|Xanthomonadales	1205753.A989_06953	6.08e-94	281	135614|Xanthomonadales	Pyridoxal kinase	pdxY	-	2.7.1.35	ko:K00868	ko00750,ko01100,map00750,map01100	-	R00174,R01909,R02493	RC00002,RC00017	ko00000,ko00001,ko01000	-	-	-	Phos_pyr_kin	0.023823	0.03605	0.00186	0.938268
LMG726_00109	NCPPB3709_04202	Xtg2_00101	Xtg9_00111	Xtg29_00109	M	SP(Sec/SPI)		COG0760@1|root,COG0760@2|Bacteria,1QGH7@1224|Proteobacteria,1TDWX@1236|Gammaproteobacteria,1XB3V@135614|Xanthomonadales	380358.XALC_0097	1.35e-122	359	135614|Xanthomonadales	peptidylprolyl isomerase	-	-	-	-	-	-	-	-	-	-	-	-	Rotamase,Rotamase_3	0.793755	0.067779	0.134779	0.003687	CS pos: 26-27. ASA-AD. Pr: 0.7252
LMG726_01313	NCPPB3709_00960	Xtg2_03262	Xtg9_01428	Xtg29_03188	M	SP(Sec/SPI)	0.53267	COG0308@1|root,COG0308@2|Bacteria,1MUCI@1224|Proteobacteria,1RYP9@1236|Gammaproteobacteria,1X3TQ@135614|Xanthomonadales	1205753.A989_05913	0	1571	135614|Xanthomonadales	aminopeptidase	-	-	3.4.11.2	ko:K01256	ko00480,ko01100,map00480,map01100	-	R00899,R04951	RC00096,RC00141	ko00000,ko00001,ko01000,ko01002	-	-	-	ERAP1_C,Peptidase_M1	0.554814	0.000674	0.444083	0.00043	CS pos: 22-23. TFA-QP. Pr: 0.4262
LMG726_02371	NCPPB3709_01623	Xtg2_01658	Xtg9_02004	Xtg29_02601	NU	OTHER		COG4726@1|root,COG4726@2|Bacteria,1N7KP@1224|Proteobacteria,1SW23@1236|Gammaproteobacteria,1X8MK@135614|Xanthomonadales	325777.GW15_0211590	7.41e-86	256	135614|Xanthomonadales	PilX N-terminal	-	-	-	ko:K02673	-	-	-	-	ko00000,ko02035,ko02044	-	-	-	PilX,PilX_N	0.00759	0.000477	0.004615	0.987319
LMG726_02372	NCPPB3709_01622	Xtg2_01657	Xtg9_02003	Xtg29_02602	NU	OTHER	0.589498	COG4966@1|root,COG4966@2|Bacteria,1R5YK@1224|Proteobacteria,1S7JH@1236|Gammaproteobacteria,1XCNE@135614|Xanthomonadales	325777.GW15_0211595	5.79e-160	457	135614|Xanthomonadales	Type IV Pilus-assembly protein W	-	-	-	ko:K02672	-	-	-	-	ko00000,ko02035,ko02044	-	-	-	PilW	0.010672	0.00102	0.004032	0.984276
LMG726_02373	NCPPB3709_01621	Xtg2_01656	Xtg9_02002	Xtg29_02603	NU	OTHER		COG4967@1|root,COG4967@2|Bacteria	1094184.KWO_0104685	3.53e-61	192	2|Bacteria	type IV pilus modification protein PilV	pilV	-	-	ko:K02671	-	-	-	-	ko00000,ko02035,ko02044	-	-	-	N_methyl	0.024115	0.004047	0.006956	0.964881
LMG726_02374	NCPPB3709_01620	Xtg2_01655	Xtg9_02001	Xtg29_02604	NU	OTHER	0.872488	COG4970@1|root,COG4970@2|Bacteria,1N7RS@1224|Proteobacteria,1SCFB@1236|Gammaproteobacteria,1X7IT@135614|Xanthomonadales	925775.XVE_3959	3.09e-78	239	135614|Xanthomonadales	Prepilin	-	-	-	ko:K08084	-	-	-	-	ko00000,ko02044	3.A.15.2	-	-	GspH,N_methyl	0.056766	0.003441	0.023962	0.915831
LMG726_02375	NCPPB3709_01619	Xtg2_01654	Xtg9_02000	Xtg29_02605	T	OTHER		COG2972@1|root,COG2972@2|Bacteria,1MXVQ@1224|Proteobacteria,1RQDA@1236|Gammaproteobacteria,1X50T@135614|Xanthomonadales	1131451.O1K_13136	1.89e-61	199	135614|Xanthomonadales	signal transduction protein with a C-terminal ATPase domain	-	-	2.7.13.3	ko:K08082	ko02020,map02020	M00493	-	-	ko00000,ko00001,ko00002,ko01000,ko01001,ko02022	-	-	-	His_kinase	0.005507	0.000168	0.013509	0.980816
LMG726_02377	NCPPB3709_01617	Xtg2_01652	Xtg9_01998	Xtg29_02607	T	OTHER		COG2972@1|root,COG2972@2|Bacteria,1MXVQ@1224|Proteobacteria,1RQDA@1236|Gammaproteobacteria,1X50T@135614|Xanthomonadales	325777.GW15_0211610	1.09e-63	207	135614|Xanthomonadales	signal transduction protein with a C-terminal ATPase domain	-	-	2.7.13.3	ko:K08082	ko02020,map02020	M00493	-	-	ko00000,ko00001,ko00002,ko01000,ko01001,ko02022	-	-	-	His_kinase	0.034716	0.002149	0.00355	0.959585
LMG726_02515	NCPPB3709_02307	Xtg2_02269	Xtg9_02615	Xtg29_02000	M	SP(Sec/SPI)	0.94526	COG4934@1|root,COG4934@2|Bacteria,1R98B@1224|Proteobacteria,1SYV9@1236|Gammaproteobacteria,1XCSZ@135614|Xanthomonadales	380358.XALC_1198	5.33e-221	632	135614|Xanthomonadales	Pro-kumamolisin, activation domain	-	-	3.4.21.100	ko:K05998	-	-	-	-	ko00000,ko01000,ko01002	-	-	-	Peptidase_S8,Pro-kuma_activ	0.955509	0.014991	0.025053	0.004447
LMG726_02491	NCPPB3709_02283	Xtg2_02245	Xtg9_02591	Xtg29_02024	-	OTHER	0.62305	2EYT8@1|root,33S0E@2|Bacteria,1NU46@1224|Proteobacteria	1205753.A989_10570	1.51e-171	493	1224|Proteobacteria	-	xopF2	-	-	-	-	-	-	-	-	-	-	-	-	0.03172	0.018023	0.006285	0.943973
LMG726_02502	NCPPB3709_02294	Xtg2_02256	Xtg9_02602	Xtg29_02013	S	OTHER	0.936443	2E13R@1|root,32WTF@2|Bacteria,1N2DX@1224|Proteobacteria	383407.XOC_1319	3.23e-116	336	1224|Proteobacteria	Evidence 5 No homology to any previously reported sequences	-	-	-	-	-	-	-	-	-	-	-	-	DUF3304	0.084813	0.081471	0.167038	0.666677
LMG726_04235	NCPPB3709_04211	Xtg2_04262	Xtg9_00188	Xtg29_04238	M	SP(Sec/SPI)	0.765157	COG0526@1|root,COG0526@2|Bacteria,1RHMS@1224|Proteobacteria,1T0EJ@1236|Gammaproteobacteria,1XAAH@135614|Xanthomonadales	1205753.A989_07218	4.26e-24	95.5	135614|Xanthomonadales	Thioredoxin-like	-	-	-	-	-	-	-	-	-	-	-	-	Thioredoxin_7	0.991644	0.000569	0.00676	0.001027
LMG726_02626	NCPPB3709_02416	Xtg2_02378	Xtg9_02725	Xtg29_01889	S	OTHER		COG0491@1|root,COG0491@2|Bacteria,1NGQE@1224|Proteobacteria,1RMI3@1236|Gammaproteobacteria	1211112.ALJC01000077_gene4405	2.15e-19	88.6	1236|Gammaproteobacteria	COG0491 Zn-dependent hydrolases, including glyoxylases	-	-	-	-	-	-	-	-	-	-	-	-	Lactamase_B	0.257779	0.010408	0.010542	0.72127
LMG726_02671	NCPPB3709_02458	Xtg2_02420	Xtg9_02767	Xtg29_01844	D	OTHER	0.902282	COG1386@1|root,COG1386@2|Bacteria,1PUA6@1224|Proteobacteria,1RNXE@1236|Gammaproteobacteria,1X30A@135614|Xanthomonadales	1205753.A989_16238	3.27e-164	468	135614|Xanthomonadales	Participates in chromosomal partition during cell division. May act via the formation of a condensin-like complex containing Smc and ScpA that pull DNA away from mid-cell into both cell halves	-	-	-	ko:K06024	-	-	-	-	ko00000,ko03036	-	-	-	SMC_ScpB	0.053743	0.028265	0.006815	0.911177
LMG726_02369	NCPPB3709_01625	Xtg2_01660	Xtg9_02006	Xtg29_02599	NU	LIPO(Sec/SPII)	0.906034	COG4968@1|root,COG4968@2|Bacteria,1N6QE@1224|Proteobacteria,1SCBS@1236|Gammaproteobacteria,1X85J@135614|Xanthomonadales	1131451.O1K_13106	6.28e-25	97.1	135614|Xanthomonadales	Type IV minor pilin ComP, DNA uptake sequence receptor	-	-	-	-	-	-	-	-	-	-	-	-	ComP_DUS,N_methyl	0.202427	0.037688	0.399357	0.360527
LMG726_02731	NCPPB3709_01434	Xtg2_02480	Xtg9_02830	Xtg29_01784	T	OTHER		COG0745@1|root,COG0745@2|Bacteria,1MVCB@1224|Proteobacteria,1S179@1236|Gammaproteobacteria,1X3AJ@135614|Xanthomonadales	1205753.A989_18693	2.77e-68	210	135614|Xanthomonadales	response regulator	creB	-	-	ko:K07663	ko02020,map02020	M00449	-	-	ko00000,ko00001,ko00002,ko02022	-	-	-	Response_reg,Trans_reg_C	0.097557	0.002569	0.001727	0.898147
LMG726_02741	NCPPB3709_01424	Xtg2_02490	Xtg9_02840	Xtg29_01774	NT	OTHER		COG0840@1|root,COG0840@2|Bacteria,1MU9B@1224|Proteobacteria,1RMH0@1236|Gammaproteobacteria	1205753.A989_09181	0	960	1236|Gammaproteobacteria	chemotaxis, protein	-	-	-	ko:K03406	ko02020,ko02030,map02020,map02030	-	-	-	ko00000,ko00001,ko02035	-	-	-	4HB_MCP_1,HAMP,MCPsignal,PAS_4,sCache_2	0.142317	0.021372	0.041013	0.795297
LMG726_02763	NCPPB3709_01402	Xtg2_02512	Xtg9_02862	Xtg29_01752	IU	OTHER	0.650192	COG5153@1|root,COG5153@2|Bacteria,1REII@1224|Proteobacteria,1S4RK@1236|Gammaproteobacteria,1X46Z@135614|Xanthomonadales	1205753.A989_09271	6.37e-219	611	135614|Xanthomonadales	phospholipase	-	-	-	-	-	-	-	-	-	-	-	-	DUF2974	0.021175	0.015783	0.001223	0.961819
LMG726_02765	NCPPB3709_01400	Xtg2_02514	Xtg9_02864	Xtg29_01750	EU	OTHER		COG1506@1|root,COG1506@2|Bacteria,1MWGR@1224|Proteobacteria,1RYFT@1236|Gammaproteobacteria,1X3IT@135614|Xanthomonadales	1205753.A989_09281	3.87e-43	142	135614|Xanthomonadales	peptidase	-	-	-	-	-	-	-	-	-	-	-	-	PD40,Peptidase_S9	0.003777	0.000702	0.00075	0.994771
LMG726_02768	NCPPB3709_01397	Xtg2_02517	Xtg9_02867	Xtg29_01747	E	OTHER		COG3104@1|root,COG3104@2|Bacteria,1MW6W@1224|Proteobacteria,1RM8P@1236|Gammaproteobacteria,1X3CQ@135614|Xanthomonadales	1205753.A989_09306	3.63e-188	537	135614|Xanthomonadales	Transporter	-	-	-	ko:K03305	-	-	-	-	ko00000	2.A.17	-	-	PTR2	0.001343	0.000189	0.00033	0.998138
LMG726_02857	NCPPB3709_01316	Xtg2_02604	Xtg9_02950	Xtg29_01658	G	OTHER	0.878928	COG1874@1|root,COG1874@2|Bacteria,1NDQP@1224|Proteobacteria,1SDV3@1236|Gammaproteobacteria,1X5CP@135614|Xanthomonadales	1205753.A989_14572	1.41e-147	431	135614|Xanthomonadales	beta-galactosidase	bga2	-	3.2.1.23	ko:K12308	ko00052,map00052	-	R01105	RC00452	ko00000,ko00001,ko01000	-	-	-	Glyco_hydro_35	0.008152	0.000948	0.00213	0.98877
LMG726_02864	NCPPB3709_02547	Xtg2_02611	Xtg9_02957	Xtg29_01651	P	OTHER	0.945568	COG1629@1|root,COG4771@2|Bacteria,1MW4X@1224|Proteobacteria,1RPVY@1236|Gammaproteobacteria,1X3CF@135614|Xanthomonadales	1205753.A989_05878	4.04e-131	403	135614|Xanthomonadales	Outer membrane receptor for ferrienterochelin and colicins	-	-	-	-	-	-	-	-	-	-	-	-	CarboxypepD_reg,Plug,TonB_dep_Rec	0.10408	0.004151	0.015639	0.87613
LMG726_02877	NCPPB3709_02560	Xtg2_02624	Xtg9_02970	Xtg29_01638	S	OTHER	0.670617	2EEW3@1|root,338PH@2|Bacteria,1NCN5@1224|Proteobacteria	1205753.A989_00070	0	968	1224|Proteobacteria	interspecies interaction between organisms	hopAE1	GO:0005575,GO:0005576	-	-	-	-	-	-	-	-	-	-	HopW1-1	0.131221	0.065088	0.019905	0.783785
LMG726_02895	NCPPB3709_02578	Xtg2_02642	Xtg9_02988	Xtg29_01621	P	OTHER		COG0477@1|root,COG0477@2|Bacteria,1MWXZ@1224|Proteobacteria,2VK1T@28216|Betaproteobacteria,1KIDX@119060|Burkholderiaceae	266265.Bxe_C1336	3.39e-196	559	28216|Betaproteobacteria	Major facilitator superfamily	-	-	-	ko:K08166	-	-	-	-	ko00000,ko02000	2.A.1.3.10	-	-	MFS_1	0.00387	0.00051	0.001412	0.994208
LMG726_02370	NCPPB3709_01624	Xtg2_01659	Xtg9_02005	Xtg29_02600	NU	SP(Sec/SPI)	0.952677	COG3419@1|root,COG3419@2|Bacteria,1NUAV@1224|Proteobacteria,1RPV3@1236|Gammaproteobacteria,1X3K8@135614|Xanthomonadales	925775.XVE_3964	0	1344	135614|Xanthomonadales	Tfp pilus assembly protein, tip-associated adhesin PilY1	-	-	-	ko:K02674	-	-	-	-	ko00000,ko02035,ko02044	-	-	-	Neisseria_PilC,PPC	0.928168	0.013234	0.005687	0.052911
LMG726_04208	NCPPB3709_00135	Xtg2_04235	Xtg9_04363	Xtg29_04211	O	SP(Sec/SPI)	0.946613	COG4934@1|root,COG4934@2|Bacteria,1R55X@1224|Proteobacteria,1SMW1@1236|Gammaproteobacteria,1X86X@135614|Xanthomonadales	1205753.A989_12924	0	1055	135614|Xanthomonadales	Pro-kumamolisin, activation domain	-	-	-	-	-	-	-	-	-	-	-	-	Peptidase_S8,Pro-kuma_activ	0.748766	0.179871	0.067852	0.003511
LMG726_03095	NCPPB3709_02791	Xtg2_01477	Xtg9_03187	Xtg29_01420	-	OTHER		299IJ@1|root,2ZWM3@2|Bacteria,1RENV@1224|Proteobacteria,1SV43@1236|Gammaproteobacteria	454957.IA64_20495	1.78e-52	184	1236|Gammaproteobacteria	-	-	-	-	-	-	-	-	-	-	-	-	-	-	0.013845	0.034598	0.00277	0.948787
LMG726_03096	NCPPB3709_02792	Xtg2_01476	Xtg9_03188	Xtg29_01419	-	OTHER	0.901551	299IJ@1|root,2ZWM3@2|Bacteria,1RENV@1224|Proteobacteria,2W26J@28216|Betaproteobacteria	1005048.CFU_4306	4.17e-34	136	28216|Betaproteobacteria	-	-	-	-	-	-	-	-	-	-	-	-	-	-	0.023456	0.010155	0.002488	0.963901
LMG726_03124	NCPPB3709_02818	Xtg2_01448	Xtg9_03214	Xtg29_01391	V	OTHER		COG1132@1|root,COG1132@2|Bacteria,1MUBM@1224|Proteobacteria,1RMUR@1236|Gammaproteobacteria,1X3UY@135614|Xanthomonadales	1205753.A989_06968	0	1082	135614|Xanthomonadales	ABC transporter	draA	-	-	ko:K06147	-	-	-	-	ko00000,ko02000	3.A.1.106,3.A.1.109,3.A.1.21	-	-	ABC_membrane,ABC_tran	0.244752	0.087184	0.030079	0.637985
LMG726_03125	NCPPB3709_02819	Xtg2_01447	Xtg9_03215	Xtg29_01390	S	OTHER		COG1739@1|root,COG1739@2|Bacteria,1NFJC@1224|Proteobacteria,1RPBF@1236|Gammaproteobacteria,1X5ZP@135614|Xanthomonadales	1205753.A989_06973	6.65e-131	372	135614|Xanthomonadales	Uncharacterized protein family UPF0029	-	-	-	-	-	-	-	-	-	-	-	-	DUF1949,UPF0029	0.070183	0.373671	0.001355	0.554792
LMG726_00594	NCPPB3709_00315	Xtg2_03594	Xtg9_04020	Xtg29_00593	P	SP(Sec/SPI)	0.94334	COG1629@1|root,COG1629@2|Bacteria,COG4771@2|Bacteria,1MUWN@1224|Proteobacteria,2TUIR@28211|Alphaproteobacteria,2K0N7@204457|Sphingomonadales	1550073.JROH01000061_gene3273	7.07e-299	857	204457|Sphingomonadales	Outer membrane protein beta-barrel family	-	-	-	-	-	-	-	-	-	-	-	-	Plug,TonB_dep_Rec	0.955305	0.013643	0.02545	0.005602	CS pos: 31-32. AHA-SS. Pr: 0.7991
LMG726_01662	NCPPB3709_01295	Xtg2_02901	Xtg9_01773	Xtg29_02842	P	SP(Sec/SPI)	0.948376	COG1629@1|root,COG1629@2|Bacteria,COG4771@2|Bacteria,1MU9K@1224|Proteobacteria,1RMTG@1236|Gammaproteobacteria,1X3YY@135614|Xanthomonadales	1205753.A989_02035	0	1790	135614|Xanthomonadales	receptor	-	-	-	-	-	-	-	-	-	-	-	-	Plug,TonB_dep_Rec	0.905935	0.062803	0.003957	0.027305
LMG726_02380	NCPPB3709_01614	Xtg2_01649	Xtg9_01995	Xtg29_02610	P	SP(Sec/SPI)	0.902503	COG1629@1|root,COG4771@2|Bacteria,1N6JG@1224|Proteobacteria,1RP10@1236|Gammaproteobacteria,1X3ZY@135614|Xanthomonadales	1429851.X548_05630	0	1939	135614|Xanthomonadales	Oar protein	-	-	-	-	-	-	-	-	-	-	-	-	CarboxypepD_reg,Plug,TonB_dep_Rec	0.922604	0.070421	0.005363	0.001612
LMG726_03218	NCPPB3709_02910	Xtg2_01354	Xtg9_03308	Xtg29_01276	K	OTHER	0.953444	COG2771@1|root,COG2771@2|Bacteria,1P740@1224|Proteobacteria,1SSGJ@1236|Gammaproteobacteria,1X7W8@135614|Xanthomonadales	1045855.DSC_06660	4.86e-61	215	135614|Xanthomonadales	luxR family	-	-	-	-	-	-	-	-	-	-	-	-	AHH	0.03972	0.007336	0.003244	0.9497
LMG726_03236	NCPPB3709_02928	Xtg2_01336	Xtg9_03327	Xtg29_01258	E	OTHER	0.70533	COG2873@1|root,COG2873@2|Bacteria,1NQME@1224|Proteobacteria,1T1GA@1236|Gammaproteobacteria,1X3FT@135614|Xanthomonadales	1205753.A989_06043	5.69e-58	191	135614|Xanthomonadales	O-acetylhomoserine	-	-	2.5.1.49	ko:K01740	ko00270,ko01100,map00270,map01100	-	R01287,R04859	RC00020,RC02821,RC02848	ko00000,ko00001,ko01000	-	-	-	Cys_Met_Meta_PP	0.011179	0.001769	0.000758	0.986294
LMG726_03277	NCPPB3709_02969	Xtg2_01295	Xtg9_03368	Xtg29_01217	S	OTHER		COG2361@1|root,COG2361@2|Bacteria,1N6ZA@1224|Proteobacteria,2WFVN@28216|Betaproteobacteria	1158292.JPOE01000002_gene3495	2.81e-25	99	28216|Betaproteobacteria	Protein of unknown function DUF86	-	-	-	-	-	-	-	-	-	-	-	-	DUF86	0.002366	0.005967	0.000303	0.991365
LMG726_03289	NCPPB3709_02980	Xtg2_01285	Xtg9_03378	Xtg29_01207	P	SP(Sec/SPI)	0.911975	COG4772@1|root,COG4772@2|Bacteria,1NTC4@1224|Proteobacteria,1RPFQ@1236|Gammaproteobacteria,1X3G7@135614|Xanthomonadales	1205753.A989_03220	0	1412	135614|Xanthomonadales	Outer membrane receptor	-	-	-	ko:K02014	-	-	-	-	ko00000,ko02000	1.B.14	-	-	Plug,TonB_dep_Rec	0.983414	0.012358	0.003392	0.000835
LMG726_03568	NCPPB3709_03315	Xtg2_01006	Xtg9_03657	Xtg29_00924	P	SP(Sec/SPI)	0.951956	COG1629@1|root,COG1629@2|Bacteria,COG4771@2|Bacteria,1MUWN@1224|Proteobacteria,1RN1E@1236|Gammaproteobacteria	1205753.A989_00700	0	1746	1236|Gammaproteobacteria	Receptor	-	-	-	-	-	-	-	-	-	-	-	-	Plug,TonB_dep_Rec	0.992994	0.003579	0.00258	0.000846
LMG726_03318	NCPPB3709_00852	Xtg2_01257	Xtg9_03405	Xtg29_01178	-	OTHER	0.850829	2E811@1|root,3063J@2|Bacteria,1RF7J@1224|Proteobacteria,1STDI@1236|Gammaproteobacteria,1X993@135614|Xanthomonadales	1205753.A989_03367	1.18e-120	352	135614|Xanthomonadales	-	-	-	-	-	-	-	-	-	-	-	-	-	-	0.120245	0.005784	0.004629	0.869342
LMG726_03319	NCPPB3709_00851	Xtg2_01256	Xtg9_03406	Xtg29_01177	E	OTHER	0.538657	COG1115@1|root,COG1115@2|Bacteria,1MUI3@1224|Proteobacteria,1RMNF@1236|Gammaproteobacteria,1X57M@135614|Xanthomonadales	1205753.A989_03372	1.47e-22	89.4	135614|Xanthomonadales	Sodium alanine symporter	-	-	-	ko:K03310	-	-	-	-	ko00000	2.A.25	-	-	Na_Ala_symp	0.016543	0.003922	0.006924	0.972611
LMG726_03898	NCPPB3709_00415	Xtg2_03931	Xtg9_00719	Xtg29_03899	P	SP(Sec/SPI)	0.827932	COG4772@1|root,COG4772@2|Bacteria,1MUIH@1224|Proteobacteria,1RZ1Q@1236|Gammaproteobacteria,1X5KK@135614|Xanthomonadales	935863.AWZR01000004_gene428	0	953	135614|Xanthomonadales	TonB-dependent receptor	-	-	-	ko:K02014	-	-	-	-	ko00000,ko02000	1.B.14	-	-	Plug,TonB_dep_Rec	0.788393	0.040367	0.021589	0.149651
LMG726_03903	NCPPB3709_00410	Xtg2_03936	Xtg9_00714	Xtg29_03904	P	SP(Sec/SPI)	0.914249	COG4773@1|root,COG4773@2|Bacteria,1QTT0@1224|Proteobacteria,2WGP0@28216|Betaproteobacteria,1KG77@119060|Burkholderiaceae	1071679.BG57_23435	0	914	28216|Betaproteobacteria	TonB dependent receptor	-	-	-	ko:K02014	-	-	-	-	ko00000,ko02000	1.B.14	-	-	Plug,STN,TonB_dep_Rec	0.996594	0.000669	0.001995	0.000741
LMG726_03385	NCPPB3709_00785	Xtg2_01190	Xtg9_03475	Xtg29_01111	KT	OTHER		COG0810@1|root,COG4219@1|root,COG0810@2|Bacteria,COG4219@2|Bacteria,1N60W@1224|Proteobacteria,1SYJR@1236|Gammaproteobacteria,1XCT4@135614|Xanthomonadales	380358.XALC_2316	2.61e-173	504	135614|Xanthomonadales	Interacts with outer membrane receptor proteins that carry out high-affinity binding and energy dependent uptake into the periplasmic space of specific substrates. It could act to transduce energy from the cytoplasmic membrane to specific energy- requiring processes in the outer membrane, resulting in the release into the periplasm of ligands bound by these outer membrane proteins	-	-	-	-	-	-	-	-	-	-	-	-	Peptidase_M56,TonB_C	0.026794	0.017623	0.009438	0.946145
LMG726_03401	NCPPB3709_00769	Xtg2_01174	Xtg9_03491	Xtg29_01095	S	OTHER	0.877105	COG0457@1|root,COG2304@1|root,COG0457@2|Bacteria,COG2304@2|Bacteria,1MW51@1224|Proteobacteria,1RMD3@1236|Gammaproteobacteria,1X36E@135614|Xanthomonadales	1205753.A989_19548	1.39000000001402e-313	868	135614|Xanthomonadales	von willebrand factor, type A	-	-	-	ko:K07114	-	-	-	-	ko00000,ko02000	1.A.13.2.2,1.A.13.2.3	-	-	TPR_1,TPR_16,TPR_2,VWA_2	0.003128	0.011675	0.01552	0.969677
LMG726_03904	NCPPB3709_00409	Xtg2_03937	Xtg9_00713	Xtg29_03905	P	SP(Sec/SPI)	0.937337	COG4773@1|root,COG4773@2|Bacteria,1QTT0@1224|Proteobacteria,2TQSQ@28211|Alphaproteobacteria	1120919.AUBI01000022_gene2536	1.65e-83	271	28211|Alphaproteobacteria	TonB-dependent siderophore receptor	-	-	-	ko:K02014	-	-	-	-	ko00000,ko02000	1.B.14	-	-	Plug,TonB_dep_Rec	0.951689	0.000879	0.047009	0.000423
LMG726_03577	NCPPB3709_03323	Xtg2_00997	Xtg9_03666	Xtg29_00915	Q	OTHER		COG2124@1|root,COG2124@2|Bacteria,1MV75@1224|Proteobacteria,1RY69@1236|Gammaproteobacteria,1X8D2@135614|Xanthomonadales	366649.XFF4834R_chr08080	1.33e-172	496	135614|Xanthomonadales	Cytochrome P450	-	-	-	-	-	-	-	-	-	-	-	-	p450	0.010452	0.013612	0.001884	0.974052
LMG726_03578	NCPPB3709_03325	Xtg2_00996	Xtg9_03667	Xtg29_00914	S	OTHER		COG0457@1|root,COG0457@2|Bacteria,1QWT6@1224|Proteobacteria,1T2XK@1236|Gammaproteobacteria	1205753.A989_00740	1.12e-145	412	1236|Gammaproteobacteria	Tetratricopeptide repeat	-	-	-	-	-	-	-	-	-	-	-	-	-	0.032444	0.009454	0.003519	0.954583
LMG726_03580	NCPPB3709_03327	Xtg2_00994	Xtg9_03669	Xtg29_00912	S	OTHER		COG3608@1|root,COG3608@2|Bacteria,1QUH0@1224|Proteobacteria,1RNXD@1236|Gammaproteobacteria,1XD50@135614|Xanthomonadales	1205753.A989_00750	2.97e-196	546	135614|Xanthomonadales	Succinylglutamate desuccinylase / Aspartoacylase family	-	-	-	-	-	-	-	-	-	-	-	-	AstE_AspA	0.003863	0.001417	0.000595	0.994124
LMG726_04012	NCPPB3709_03974	Xtg2_04038	Xtg9_00603	Xtg29_04014	P	SP(Sec/SPI)		COG3667@1|root,COG3667@2|Bacteria,1MXW6@1224|Proteobacteria,1RZEY@1236|Gammaproteobacteria,1XC11@135614|Xanthomonadales	1205753.A989_02395	4.92e-195	546	135614|Xanthomonadales	copper resistance	-	-	-	ko:K07233	-	-	-	-	ko00000	-	-	-	CopB	0.94285	0.015735	0.028901	0.012514
LMG726_03606	NCPPB3709_03356	Xtg2_00968	Xtg9_03697	Xtg29_00886	S	OTHER		COG1988@1|root,COG1988@2|Bacteria,1RBHW@1224|Proteobacteria,1S2F9@1236|Gammaproteobacteria,1X77S@135614|Xanthomonadales	316273.XCV0815	7.08e-67	209	135614|Xanthomonadales	LexA-binding, inner membrane-associated putative hydrolase	-	-	-	ko:K07038	-	-	-	-	ko00000	-	-	-	YdjM	0.080463	0.158507	0.007123	0.753907
LMG726_00275	NCPPB3709_04064	Xtg2_00275	Xtg9_00417	Xtg29_00219	S	SP(Sec/SPI)	0.676582	COG3401@1|root,COG3401@2|Bacteria,1R4JU@1224|Proteobacteria,1SKUD@1236|Gammaproteobacteria,1X5MH@135614|Xanthomonadales	1205753.A989_02995	0	2487	135614|Xanthomonadales	Concanavalin A-like lectin/glucanases superfamily	-	-	-	-	-	-	-	-	-	-	-	-	Laminin_G_3	0.974152	0.012946	0.008671	0.004231	CS pos: 30-31. AFA-AP. Pr: 0.9461
LMG726_03648	NCPPB3709_03397	Xtg2_00926	Xtg9_01033	Xtg29_00844	M	OTHER		COG1215@1|root,COG1215@2|Bacteria,1MX08@1224|Proteobacteria,1SU7S@1236|Gammaproteobacteria	1205753.A989_15617	6.75e-127	379	1236|Gammaproteobacteria	Glycosyl transferase family group 2	-	-	-	ko:K20327	ko02024,map02024	-	-	-	ko00000,ko00001,ko01003	-	GT2	-	Glyco_tranf_2_3,Glyco_trans_2_3,T2SSE_N	0.06235	0.002569	0.011313	0.923769
LMG726_03690	NCPPB3709_03437	Xtg2_00885	Xtg9_00991	Xtg29_00803	J	OTHER		COG0525@1|root,COG0525@2|Bacteria,1MV7B@1224|Proteobacteria,1RNEB@1236|Gammaproteobacteria,1X2YZ@135614|Xanthomonadales	1205753.A989_03936	0	1748	135614|Xanthomonadales	amino acids such as threonine, to avoid such errors, it has a posttransfer editing activity that hydrolyzes mischarged Thr-tRNA(Val) in a tRNA-dependent manner	valS	GO:0003674,GO:0003824,GO:0004812,GO:0004832,GO:0006082,GO:0006139,GO:0006399,GO:0006412,GO:0006418,GO:0006438,GO:0006518,GO:0006520,GO:0006725,GO:0006807,GO:0008150,GO:0008152,GO:0009058,GO:0009059,GO:0009987,GO:0010467,GO:0016070,GO:0016874,GO:0016875,GO:0019538,GO:0019752,GO:0034641,GO:0034645,GO:0034660,GO:0043038,GO:0043039,GO:0043043,GO:0043170,GO:0043436,GO:0043603,GO:0043604,GO:0044237,GO:…	6.1.1.9	ko:K01873	ko00970,map00970	M00359,M00360	R03665	RC00055,RC00523	ko00000,ko00001,ko00002,ko01000,ko01007,ko03016	-	-	-	Anticodon_1,Val_tRNA-synt_C,tRNA-synt_1	0.012295	0.001527	0.001232	0.984946
LMG726_00451	NCPPB3709_03776	Xtg2_03730	Xtg9_04157	Xtg29_00449	S	SP(Sec/SPI)		COG4805@1|root,COG4805@2|Bacteria,1PIM6@1224|Proteobacteria,1RRW7@1236|Gammaproteobacteria,1X3BX@135614|Xanthomonadales	1205753.A989_17238	1.05e-62	210	135614|Xanthomonadales	Bacterial protein of unknown function (DUF885)	-	-	-	-	-	-	-	-	-	-	-	-	DUF885	0.994413	0.000799	0.004251	0.000537	CS pos: 22-23. AQA-AP. Pr: 0.4154
LMG726_03734	NCPPB3709_03483	Xtg2_00843	Xtg9_00949	Xtg29_00760	S	OTHER	0.907814	COG1216@1|root,COG1216@2|Bacteria,1MX5Z@1224|Proteobacteria,2U0IP@28211|Alphaproteobacteria,4BSHK@82117|unclassified Alphaproteobacteria	331869.BAL199_04804	1.74e-11	67.4	28211|Alphaproteobacteria	Glycosyltransferase like family	-	-	-	ko:K20444	-	-	-	-	ko00000,ko01000,ko01005,ko02000	4.D.1.3	GT2,GT4	-	Glycos_transf_2	0.008666	0.001307	0.003291	0.986736
LMG726_00748	NCPPB3709_03859	Xtg2_00403	Xtg9_00871	Xtg29_03746	S	SP(Sec/SPI)		COG3786@1|root,COG3786@2|Bacteria,1RH22@1224|Proteobacteria,1S2SR@1236|Gammaproteobacteria,1X5KP@135614|Xanthomonadales	1205753.A989_00390	1e-96	281	135614|Xanthomonadales	protein conserved in bacteria	-	-	-	-	-	-	-	-	-	-	-	-	YkuD	0.360447	0.248191	0.054312	0.33705	CS pos: 36-37. VDA-DR. Pr: 0.3844
LMG726_02711	NCPPB3709_01453	Xtg2_02460	Xtg9_02807	Xtg29_01804	S	SP(Sec/SPI)	0.920508	COG1917@1|root,COG1917@2|Bacteria,1RH1V@1224|Proteobacteria,1S3RV@1236|Gammaproteobacteria,1X7UJ@135614|Xanthomonadales	340.xcc-b100_1485	7.61e-93	273	135614|Xanthomonadales	conserved protein, contains double-stranded beta-helix domain	-	-	-	-	-	-	-	-	-	-	-	-	Cupin_2	0.858497	0.014743	0.092984	0.033776
LMG726_03054	NCPPB3709_02750	Xtg2_01518	Xtg9_03146	Xtg29_01462	S	TAT(Tat/SPI)		COG3533@1|root,COG3533@2|Bacteria,1MWEN@1224|Proteobacteria,1RSMM@1236|Gammaproteobacteria,1X332@135614|Xanthomonadales	1205753.A989_13674	0	1206	135614|Xanthomonadales	protein conserved in bacteria	-	-	-	ko:K09955	-	-	-	-	ko00000	-	-	-	Glyco_hydro_127	0.001469	0.99763	0.000289	0.000611
LMG726_03841	NCPPB3709_03589	Xtg2_03533	Xtg9_03958	Xtg29_00652	-	OTHER	0.887844	2E1F4@1|root,32WTW@2|Bacteria	76869.PputGB1_1624	2.11e-52	175	2|Bacteria	-	-	-	-	-	-	-	-	-	-	-	-	-	-	0.009905	0.038276	0.000399	0.95142
LMG726_03842	NCPPB3709_03590	Xtg2_03534	Xtg9_03959	Xtg29_00651	K	OTHER		COG1396@1|root,COG2856@1|root,COG1396@2|Bacteria,COG2856@2|Bacteria,1NEHF@1224|Proteobacteria,1RMJ3@1236|Gammaproteobacteria	76869.PputGB1_1625	4.58e-138	404	1236|Gammaproteobacteria	helix-turn-helix domain protein	-	-	-	-	-	-	-	-	-	-	-	-	HTH_19,HTH_3,Peptidase_M78	0.00732	0.004936	0.000968	0.986777
LMG726_03865	NCPPB3709_00351	Xtg2_03557	Xtg9_03982	Xtg29_00629	S	OTHER		COG3402@1|root,COG3402@2|Bacteria,1N5YG@1224|Proteobacteria,1S52F@1236|Gammaproteobacteria,1X7JX@135614|Xanthomonadales	1205753.A989_06613	3.8e-97	285	135614|Xanthomonadales	Bacterial PH domain	-	-	-	ko:K09167	-	-	-	-	ko00000	-	-	-	bPH_2	0.031003	0.002794	0.003256	0.962947
LMG726_03205	NCPPB3709_02897	Xtg2_01367	Xtg9_03295	Xtg29_01289	S	SP(Sec/SPI)	0.928382	2DE5Q@1|root,2ZKM4@2|Bacteria,1RCVX@1224|Proteobacteria,1SXMW@1236|Gammaproteobacteria,1X6EY@135614|Xanthomonadales	1205753.A989_17958	4.17e-217	601	135614|Xanthomonadales	Protein of unknown function (DUF3011)	-	-	-	-	-	-	-	-	-	-	-	-	DUF3011	0.986956	0.004008	0.008017	0.00102
LMG726_03334	NCPPB3709_00836	Xtg2_01241	Xtg9_03424	Xtg29_01162	S	SP(Sec/SPI)		2E58V@1|root,33019@2|Bacteria,1RKE3@1224|Proteobacteria,1S60M@1236|Gammaproteobacteria	1205753.A989_12330	1.6e-63	196	1236|Gammaproteobacteria	Protein of unknown function (DUF2946)	-	-	-	-	-	-	-	-	-	-	-	-	DUF2946	0.519454	0.138136	0.055544	0.286867
LMG726_03834	NCPPB3709_03582	Xtg2_03526	Xtg9_03951	Xtg29_00659	S	SP(Sec/SPI)	0.563976	COG3865@1|root,COG3865@2|Bacteria,1N7IY@1224|Proteobacteria,2VKXG@28216|Betaproteobacteria,4AAWW@80864|Comamonadaceae	543728.Vapar_5736	5.6e-44	147	28216|Betaproteobacteria	3-demethylubiquinone-9 3-methyltransferase	-	-	2.1.1.222,2.1.1.64	ko:K00568	ko00130,ko01100,ko01110,map00130,map01100,map01110	M00117	R04988,R05614,R08769,R08781	RC00003,RC00392,RC01895	ko00000,ko00001,ko00002,ko01000	-	-	-	3-dmu-9_3-mt	0.890442	0.015812	0.029903	0.063844
LMG726_03900	NCPPB3709_00413	Xtg2_03933	Xtg9_00717	Xtg29_03901	S	LIPO(Sec/SPII)		COG1999@1|root,COG1999@2|Bacteria,1RHJ8@1224|Proteobacteria,1SYEA@1236|Gammaproteobacteria,1XCIV@135614|Xanthomonadales	340.xcc-b100_2340	3.29e-88	265	135614|Xanthomonadales	in biogenesis of respiratory and photosynthetic systems	-	-	-	ko:K07152	-	-	-	-	ko00000,ko03029	-	-	-	SCO1-SenC	0.005222	0.003418	0.981678	0.009682
LMG726_03902	NCPPB3709_00411	Xtg2_03935	Xtg9_00715	Xtg29_03903	S	OTHER		2E58V@1|root,33019@2|Bacteria,1RKE3@1224|Proteobacteria,1S60M@1236|Gammaproteobacteria,1X96C@135614|Xanthomonadales	1045855.DSC_03550	4.47e-53	172	135614|Xanthomonadales	Protein of unknown function (DUF2946)	-	-	-	-	-	-	-	-	-	-	-	-	DUF2946	0.128467	0.349723	0.037093	0.484717
LMG726_03901	NCPPB3709_00412	Xtg2_03934	Xtg9_00716	Xtg29_03902	S	LIPO(Sec/SPII)	0.918873	COG2847@1|root,COG2847@2|Bacteria,1MZ3M@1224|Proteobacteria,1SCJD@1236|Gammaproteobacteria,1X8CJ@135614|Xanthomonadales	925775.XVE_0087	3.06e-58	187	135614|Xanthomonadales	Copper chaperone PCu(A)C	-	-	-	ko:K09796	-	-	-	-	ko00000,ko03110	-	-	-	PCuAC	0.010149	0.000224	0.989396	0.000231
LMG726_01589	NCPPB3709_01227	Xtg2_02974	Xtg9_01698	Xtg29_02915	T	LIPO(Sec/SPII)		COG0642@1|root,COG3292@1|root,COG2205@2|Bacteria,COG3292@2|Bacteria,1NRP8@1224|Proteobacteria,1SKTW@1236|Gammaproteobacteria,1X4Y5@135614|Xanthomonadales	1205753.A989_16078	0	2084	135614|Xanthomonadales	Histidine kinase	-	-	-	-	-	-	-	-	-	-	-	-	HATPase_c,HisKA,Reg_prop,Response_reg,Y_Y_Y	0.347008	0.001458	0.648291	0.003243	CS pos: 23-24. LAG-CC. Pr: 0.6382
LMG726_03905	NCPPB3709_00408	Xtg2_03938	Xtg9_00712	Xtg29_03906	P	OTHER	0.834788	COG4773@1|root,COG4773@2|Bacteria,1QTT0@1224|Proteobacteria,2TQSQ@28211|Alphaproteobacteria	1120919.AUBI01000022_gene2536	1.24e-201	579	28211|Alphaproteobacteria	TonB-dependent siderophore receptor	-	-	-	ko:K02014	-	-	-	-	ko00000,ko02000	1.B.14	-	-	Plug,TonB_dep_Rec	0.012983	0.007968	0.002889	0.976161
LMG726_03818	NCPPB3709_03566	Xtg2_03510	Xtg9_03935	Xtg29_00675	T	LIPO(Sec/SPII)		COG4191@1|root,COG4191@2|Bacteria,1QUWB@1224|Proteobacteria,1T23G@1236|Gammaproteobacteria,1X5HJ@135614|Xanthomonadales	1205753.A989_09471	1.05e-299	823	135614|Xanthomonadales	His Kinase A (phosphoacceptor) domain	-	-	-	-	-	-	-	-	-	-	-	-	HATPase_c,HisKA	0.007225	0.000624	0.511116	0.481034
LMG726_03965	NCPPB3709_03924	Xtg2_03991	Xtg9_00649	Xtg29_03966	S	OTHER		COG4924@1|root,COG4924@2|Bacteria,1P11B@1224|Proteobacteria,1RYWN@1236|Gammaproteobacteria,1X45C@135614|Xanthomonadales	1205753.A989_07774	2.07e-269	739	135614|Xanthomonadales	protein conserved in bacteria	-	-	-	-	-	-	-	-	-	-	-	-	DUF2220,DUF3322	0.040764	0.107151	0.006086	0.845999
LMG726_04007	NCPPB3709_03969	Xtg2_04033	Xtg9_00608	Xtg29_04009	P	OTHER		COG2608@1|root,COG2608@2|Bacteria,1NGBD@1224|Proteobacteria,1TESQ@1236|Gammaproteobacteria,1XBTF@135614|Xanthomonadales	1205753.A989_19128	1.82e-28	103	135614|Xanthomonadales	Heavy-metal-associated domain	-	-	-	ko:K07213	ko04978,map04978	-	-	-	ko00000,ko00001	-	-	-	HMA	0.090412	0.016937	0.233155	0.659496
LMG726_00507	NCPPB3709_03675	Xtg2_03677	Xtg9_04106	Xtg29_00505	U	SP(Sec/SPI)	0.88945	COG3210@1|root,COG3210@2|Bacteria,1MXIP@1224|Proteobacteria,1RZM6@1236|Gammaproteobacteria,1X4UQ@135614|Xanthomonadales	1123257.AUFV01000013_gene2768	1.27e-278	892	135614|Xanthomonadales	Filamentous haemagglutinin family outer membrane protein	-	-	-	-	-	-	-	-	-	-	-	-	DUF3739,Haemagg_act	0.549038	0.226353	0.196791	0.027818	CS pos: 31-32. SQA-QT. Pr: 0.6650
LMG726_00035	NCPPB3709_00039	Xtg2_00029	Xtg9_00037	Xtg29_00035	UW	SP(Sec/SPI)	0.962383	COG5295@1|root,COG5295@2|Bacteria,1N338@1224|Proteobacteria,1SZB9@1236|Gammaproteobacteria,1X5KI@135614|Xanthomonadales	1205753.A989_09698	2.59e-151	468	135614|Xanthomonadales	Head domain of trimeric autotransporter adhesin	-	-	-	-	-	-	-	-	-	-	-	-	Collagen,YadA_anchor,YadA_head,YadA_stalk	0.919287	0.053574	0.015918	0.011222	CS pos: 48-49. AQA-AT. Pr: 0.4791
LMG726_04113	NCPPB3709_00181	Xtg2_04137	Xtg9_04301	Xtg29_04114	G	OTHER		COG2271@1|root,COG2271@2|Bacteria,1MV04@1224|Proteobacteria,1RP70@1236|Gammaproteobacteria,1X56Y@135614|Xanthomonadales	454957.IA64_10905	2e-249	691	135614|Xanthomonadales	Major facilitator superfamily	-	-	-	ko:K08191	-	-	-	-	ko00000,ko02000	2.A.1.14.2	-	-	MFS_1	0.035592	0.001218	0.03706	0.926131
LMG726_04117	NCPPB3709_00174	Xtg2_04141	Xtg9_04297	Xtg29_04118	IU	OTHER	0.965647	COG5153@1|root,COG5153@2|Bacteria,1NZ8J@1224|Proteobacteria,1RXDU@1236|Gammaproteobacteria,1X4CI@135614|Xanthomonadales	317013.NY99_22400	3.18e-16	83.2	135614|Xanthomonadales	multivesicular body membrane disassembly	-	-	-	-	-	-	-	-	-	-	-	-	-	0.003669	0.011576	0.000796	0.983958
LMG726_01318	NCPPB3709_00965	Xtg2_03267	Xtg9_01433	Xtg29_03183	V	SP(Sec/SPI)		COG0732@1|root,COG0732@2|Bacteria,1FF94@1090|Chlorobi	324925.Ppha_0745	4.45e-79	256	1090|Chlorobi	PFAM restriction modification system DNA specificity domain	-	-	3.1.21.3	ko:K01154	-	-	-	-	ko00000,ko01000,ko02048	-	-	-	Methylase_S	0.698369	0.04157	0.029682	0.23038	CS pos: 31-32. AVA-DL. Pr: 0.6095
LMG726_03831	NCPPB3709_03579	Xtg2_03523	Xtg9_03948	Xtg29_00662	V	SP(Sec/SPI)		COG1680@1|root,COG1680@2|Bacteria,1RJKW@1224|Proteobacteria,1T1MK@1236|Gammaproteobacteria,1X7C7@135614|Xanthomonadales	340.xcc-b100_2331	1.09e-85	262	135614|Xanthomonadales	Domain of unknown function (DUF4440)	-	-	-	-	-	-	-	-	-	-	-	-	DUF4440	0.99492	0.000646	0.004104	0.00033
LMG726_04250	NCPPB3709_04226	Xtg2_04277	Xtg9_00173	Xtg29_04253	S	OTHER		COG3177@1|root,COG3177@2|Bacteria,1MV69@1224|Proteobacteria,1RRCR@1236|Gammaproteobacteria,1X495@135614|Xanthomonadales	1442599.JAAN01000005_gene884	6.78e-208	580	135614|Xanthomonadales	Adenylyltransferase that mediates the addition of adenosine 5'-monophosphate (AMP) to specific residues of target proteins	-	-	-	-	-	-	-	-	-	-	-	-	Fic,Fic_N	0.006636	0.01022	0.000911	0.982233
LMG726_04310	NCPPB3709_04292	Xtg2_04337	Xtg9_00301	Xtg29_04313	KT	OTHER		COG1196@1|root,COG4219@1|root,COG1196@2|Bacteria,COG4219@2|Bacteria,1PJ0I@1224|Proteobacteria,1T2HB@1236|Gammaproteobacteria,1X552@135614|Xanthomonadales	1205753.A989_10190	7.5e-254	717	135614|Xanthomonadales	BlaR1 peptidase M56	-	-	-	-	-	-	-	-	-	-	-	-	Peptidase_M56	0.003512	0.009026	0.005094	0.982368
LMG726_04318	NCPPB3709_04297	Xtg2_04346	Xtg9_00293	Xtg29_04324	C	OTHER	0.769101	COG0584@1|root,COG0584@2|Bacteria,1QHQ6@1224|Proteobacteria,1S8CK@1236|Gammaproteobacteria	1205753.A989_10175	0	1229	1236|Gammaproteobacteria	glycerophosphoryl diester phosphodiesterase	avrBs2	-	3.1.4.46	ko:K01126	ko00564,map00564	-	R01030,R01470	RC00017,RC00425	ko00000,ko00001,ko01000	-	-	-	GDPD	0.200908	0.21481	0.032339	0.551943
LMG726_04359	NCPPB3709_03996	Xtg2_04386	Xtg9_00255	Xtg29_04365	S	OTHER		2BCNC@1|root,3268I@2|Bacteria,1N5US@1224|Proteobacteria,1T0DT@1236|Gammaproteobacteria,1XD08@135614|Xanthomonadales	1205753.A989_12844	2.5e-101	296	135614|Xanthomonadales	Phosphoribosyl-dephospho-CoA transferase MdcG	-	-	2.7.7.66	ko:K13934	-	-	R10706	-	ko00000,ko01000	-	-	-	MdcG	0.006348	0.006295	0.001745	0.985613
LMG726_04366	NCPPB3709_04003	Xtg2_04393	Xtg9_00248	Xtg29_04372	C	OTHER		COG1012@1|root,COG1012@2|Bacteria,1MVGW@1224|Proteobacteria,1RN53@1236|Gammaproteobacteria,1X3Z9@135614|Xanthomonadales	1205753.A989_04833	0	886	135614|Xanthomonadales	Belongs to the aldehyde dehydrogenase family	-	-	1.2.1.68	ko:K00154	-	-	-	-	ko00000,ko01000	-	-	-	Aldedh	0.007981	0.007593	0.0018	0.982626
LMG726_04399	NCPPB3709_04036	Xtg2_04427	Xtg9_04392	Xtg29_04406	S	OTHER	0.932424	COG5276@1|root,COG5276@2|Bacteria,1PG97@1224|Proteobacteria,1STJK@1236|Gammaproteobacteria	913325.N799_09085	2.86e-39	142	1236|Gammaproteobacteria	Bacterial toxin homologue of phage lysozyme, C-term	-	-	-	-	-	-	-	-	-	-	-	-	Pesticin	0.228424	0.315009	0.037714	0.418852
